# Supplementary material for: Developing and validating a prognostic nomogram for ovarian clear cell carcinoma patients: A retrospective comparison of lymph node staging schemes with competing risk analysis
Source: Front Oncol. 2022 Nov 9;12:940601. doi: 10.3389/fonc.2022.940601 (PMC9682100; doi:10.3389/fonc.2022.940601)
Supplement: Supplementary file 2 [file Table_1.xlsx]

## Sheet: Table S1
Table S1. Cox multivariate analysis of prognostic model performance with different lymph node classifications for OCCC overall survival
Variables	LODDS classification			LNR classification			TNLE classification
	HR	95%CI	p	HR	95%CI	p	HR	95%CI	p
Age, years			<0.001*			<0.001*			<0.001*
<57	Reference			Reference			Reference
57-67	1.041	0.828-1.309	0.732	1.026	0.815-1.290	0.828	1.043	0.829-1.312	0.721
>67	1.865	1.419-2.453	<0.001*	1.885	1.433-2.478	<0.001*	1.829	1.392-2.404	<0.001*
Race			0.117			0.063			0.142
White	Reference			Reference			Reference
Black	1.574	1.014-2.444	0.043*	1.695	1.091-2.633	0.019*	1.544	0.992-2.402	0.054
Other	0.972	0.750-1.259	0.828	1.015	0.782-1.316	0.912	0.97	0.744-1.250	0.818
Tumor. size, cm			0.78			0.793			0.901
<8.5	Reference			Reference			Reference
³8.5	1.035	0.815-1.313	0.78	1.032	0.813-1.310	0.793	1.015	0.799-1.290	0.901
T stage			<0.001*			<0.001*			<0.001*
1	Reference			Reference			Reference
2	1.853	1.344-2.556	<0.001*	1.868	1.354-2.578	<0.001*	1.833	1.329-2.528	<0.001*
3	4.5	2.323-8.720	<0.001*	4.042	2.071-7.890	<0.001*	4.649	2.392-9.035	<0.001*
M stage			<0.001*			<0.001*			<0.001*
0	Reference			Reference			Reference
1	2.512	1.737-3.633	<0.001*	2.474	1.711-3.578	<0.001*	2.537	1.750-3.677	<0.001*
SEER stage			0.017*			0.026*			0.008*
Localized	Reference			Reference			Reference
Regional	1.613	1.159-2.246	0.005*	1.566	1.123-2.184	0.008*	1.667	1.198-2.318	0.002*
Distant	1.676	0.807-3.481	0.166	1.756	0.846-3.645	0.13	1.887	0.908-3.918	0.089
LODDS classification			0.010*
£-1.160	Reference
<-1.160，³-0.640	1.151	0.896-1.479	0.27
>-0.640	1.523	1.161-1.997	0.002*
LNR classification						0.001*
£0.04				Reference
>0.04				1.556	1.206-2.006	0.001*
TNLE classification									0.404
<4							Reference
<4, ³8							0.798	0.571-1.114	0.185
>8							0.856	0.644-1.136	0.281
Other, American Indian/AK Native, Asian/Pacific Islander; Abbreviations: SEER, surveillance, epidemiology, and end results; LODDS: log ((the number of PLNs +0.5)/ (the number of negative nodes +0.5)); LNR: the lymph node ratio; TNLE: total number of lymph nodes examined; HR, hazard ratio; 95%CI, 95% confidence interval; P value: log-rank test.

## Sheet: Table S2
Table S2. Cox multivariate analysis of prognostic model performance with different lymph node classifications for OCCC cancer-specific survival
Variables	LODDS classification			LNR classification			TNLE classification
	HR	95%CI	p	HR	95%CI	p	HR	95%CI	p
Age, years
<57	Reference			Reference			Reference
57-67	1.004	0.786-1.280	0.970	0.994	0.778-1.270	0.96	1.001	0.784-1.280	0.990
>67	1.289	0.911-1.820	0.150	1.294	0.914-1.830	0.15	1.298	0.917-1.840	0.140
Grade
I	Reference			Reference			Reference
II	0.969	0.392-2.400	0.950	1.026	0.408-2.580	0.96	1.017	0.410-2.520	0.970
III	1.307	0.555-3.080	0.540	1.346	0.562-3.230	0.5	1.358	0.576-3.200	0.490
IV	0.996	0.416-2.380	0.990	1.031	0.422-2.520	0.95	1.013	0.421-2.440	0.980
T stage
1	Reference			Reference			Reference
2	1.839	1.291-2.620	<0.001*	1.84	1.294-2.620	<0.001*	1.826	1.282-2.600	<0.001*
3	4.637	2.157-9.970	<0.001*	4.269	1.981-9.200	<0.001*	4.63	2.174-9.860	<0.001*
M stage
0	Reference			Reference			Reference
1	2.565	1.661-3.960	<0.001*	2.488	1.600-3.870	<0.001*	2.496	1.615-3.860	<0.001*
SEER stage
Localized	Reference			Reference			Reference
Regional	1.826	1.260-2.640	<0.001*	1.796	1.241-2.600	<0.001*	1.872	1.294-2.710	<0.001*
Distant	1.93	0.831-4.480	0.13	2.016	0.873-4.660	0.1	2.14	0.933-4.910	0.073
LODDS classification
£-1.160	Reference
<-1.160，³-0.640	1.01	0.767-1.330	0.94
>-0.640	1.294	0.941-1.780	0.11
LNR classification
£0.04				Reference
>0.04				1.314	0.981-1.760	0.067
TNLE classification
<4							Reference
<4, ³8							0.765	0.529-1.110	0.160
>8							0.904	0.665-1.230	0.520
Abbreviations: SEER, surveillance, epidemiology, and end results; LODDS: log ((the number of PLNs +0.5)/ (the number of negative nodes +0.5)); LNR: the lymph node ratio; TNLE: total number of lymph nodes examined; HR, hazard ratio; 95%CI, 95% confidence interval; P value: log-rank test.

## Sheet: Table S3
Table S3. Cox multivariate analysis of prognostic model performance with continuous lymph node systems for OCCC overall survival
Variables	Continuous LODDS			Continuous LNR			Continuous TNLE			PLNs
	HR	95%CI	p	HR	95%CI	p	HR	95%CI	p	HR	95%CI	p
Age, years			<0.001*			<0.001*			<0.001*			<0.001*
<57	Reference			Reference			Reference			Reference
57-67	1.048	0.833-1.318	0.687	1.049	0.834-1.319	0.682	1.05	0.835-1.320	0.677	1.056	0.839-1.328	0.644
>67	1.844	1.403-2.422	<0.001*	1.831	1.393-2.406	<0.001*	1.828	1.392-2.402	<0.001*	1.851	1.408-2.434	<0.001*
Race			0.103			0.073			0.104			0.116
White	Reference			Reference			Reference			Reference
Black	1.589	1.024-2.466	0.039*	1.644	1.059-2.552	0.027*	1.592	1.026-2.471	0.038*	1.569	1.010-2.436	0.045*
Other	0.964	0.744-1.250	0.784	0.961	0.741-1.246	0.765	0.971	0.750-1.258	0.825	0.962	0.742-1.247	0.767
Tumor. size, cm			0.773			0.799			0.84			0.773
<8.5	Reference			Reference			Reference			Reference
³8.5	1.036	0.816-1.314	0.773	1.032	0.813-1.309	0.799	1.025	0.807-1.301	0.84	1.036	0.816-1.314	0.773
T stage			<0.001*			<0.001*			<0.001*			<0.001*
1	Reference			Reference			Reference			Reference
2	1.852	1.343-2.554	<0.001*	1.857	1.347-2.561	<0.001*	1.821	1.320-2.512	<0.001*	1.828	1.325-2.521	<0.001*
3	4.387	2.262-8.511	<0.001*	4.239	2.182-8.233	<0.001*	4.635	2.386-9.005	<0.001*	4.561	2.348-8.860	<0.001*
M stage			<0.001*			<0.001*			<0.001*			<0.001*
0	Reference			Reference			Reference			Reference
1	2.507	1.734-3.625	<0.001*	2.465	1.703-3.568	<0.001*	2.606	1.800-3.773	<0.001*	2.611	1.805-3.776	<0.001*
SEER stage			0.018*			0.016*			0.008*			0.009*
Localized	Reference			Reference			Reference			Reference
Regional	1.602	1.151-2.231	0.005*	1.613	1.159-2.244	0.005*	1.671	1.201-2.324	0.002*	1.655	1.190-2.302	0.003*
Distant	1.713	0.827-3.552	0.148	1.769	0.855-3.663	0.124	1.899	0.916-3.936	0.084	1.866	0.901-3.866	0.093
LODDS	1.286	1.112-1.489	0.001*
LNR				2.293	1.551-3.391	<0.001*
TNLE							1.001	0.995-1.007	0.655
PLNs										1.009	0.999-1.019	0.073
Other, American Indian/AK Native, Asian/Pacific Islander; Abbreviations: SEER, surveillance, epidemiology, and end results; LODDS: log ((the number of PLNs +0.5)/ (the number of negative nodes +0.5)); LNR: the lymph node ratio; TNLE: total number of lymph nodes examined; PLNs: the number of positive lymph nodes; HR, hazard ratio; 95%CI, 95% confidence interval; P value: log-rank test.

## Sheet: Table S4
Table S4. Cox multivariate analysis of prognostic model performance with continuous lymph node systems for OCCC cancer-specific survival
Variables	Continuous LODDS			Continuous LNR			Continuous TNLE			PLNs
	HR	95%CI	p	HR	95%CI	p	HR	95%CI	p	HR	95%CI	p
Age, years
<57	Reference			Reference			Reference			Reference
57-67	1.010	0.792-1.290	0.940	1.01	0.791-1.290	0.94	1.01	0.796-1.290	0.910	1.020	0.799-1.300	0.880
>67	1.280	0.902-1.810	0.170	1.25	0.880-1.790	0.21	1.3	0.919-1.850	0.140	1.310	0.922-1.850	0.130
Grade
I	Reference			Reference			Reference			Reference
II	1	0.401-2.510	<0.001*	0.98	0.394-2.43	0.96	1.03	0.421-2.540	0.940	1.030	0.419-2.540	0.950
III	1.34	0.564-3.190	0.510	1.3	0.549-3.06	0.55	1.37	0.587-3.200	0.470	1.370	0.586-3.210	0.470
IV	1.02	0.421-2.480	0.960	0.99	0.411-2.39	0.98	1.03	0.432-2.450	0.950	1.030	0.431-2.460	0.950
T stage
1	Reference			Reference			Reference			Reference
2	1.830	1.288-2.610	<0.001*	1.84	1.296-2.63	0.001*	1.81	1.270-2.570	0.001*	1.820	1.279-2.590	<0.001*
3	4.510	2.102-9.690	<0.001*	4.42	2.064-9.49	<0.001*	4.71	2.244-9.880	<0.001*	4.670	2.208-9.870	<0.001*
M stage
0	Reference			Reference			Reference			Reference
1	2.530	1.640-8.890	<0.001*	2.49	1.610-3.860	<0.001*	2.62	1.684-4.070	<0.001*	2.610	1.682-4.030	<0.001*
SEER stage
Localized	Reference			Reference			Reference			Reference
Regional	1.810	1.249-2.620	0.002*	1.81	1.253-2.620	0.002*	1.88	1.301-2.710	<0.001*	1.850	1.281-2.680	0.001*
Distant	1.950	0.841-4.510	0.120	1.96	0.849-4.540	0.11	2.1	0.927-4.740	0.075	2.050	0.899-4.660	0.088
LODDS	1.190	0.997-1.430	0.054
LNR				1.89	1.150-3.110	0.012*
TNLE							1	0.997-1.010	0.310
PLNs										1.010	0.996-1.020	0.170
Abbreviations: SEER, surveillance, epidemiology, and end results; LODDS: log ((the number of PLNs +0.5)/ (the number of negative nodes +0.5)); LNR: the lymph node ratio; TNLE: total number of lymph nodes examined; PLNs: the number of positive lymph nodes; HR, hazard ratio; 95%CI, 95% confidence interval; P value: log-rank test.

## Sheet: Table S5
Table S5. C-index and AIC of lymph node staging systems to assess OS and CSS models
OS model	Included lymph node system	AIC	C-index
	LODDS (continuous)	-2400.96	0.634(0.603-0.666)
	LODDS classification	-2395.42	0.629(0.601-0.656)
	LNR (continuous)	-2396.98	0.623(0.599-0.647)
	LNR classification	-2394	0.614(0.591-0.636)
	N stage	-2170.49	0.623 (0.599-0.646)
CSS model	Included lymph node system	3-year C-index	5-year C-index
	LNR (continuous)	0.63	0.624
	N stage	0.625	0.624
Abbreviations: LODDS: log ((the number of PLNs +0.5)/ (the number of negative nodes +0.5)); LNR: the lymph node ratio; C-index, Harrell Consistency Index; AUC, Area Under the Curve; OS, overall survival; CSS, cancer-specific survival.

## Sheet: Table S6
Table S6. C-index of OS and CSS for LODDS-based nomogram and traditional AJCC staging
Cohort		OS model		CSS model
		C-index	AUC	3-year C-index	3-year AUC	5-year C-index	5-year AUC
Training cohort	LODDS-nomogram	0.759	0.793 (0.755-0.832)
	LNR-nomogram			0.791	0.799 (0.759-0.839)	0.784	0.777 (0.737-0.818)
	AJCC stage	0.733	0.767 (0.730-0.805)	0.756	0.776 (0.737-0.816)	0.732	0.756 (0.717-0.796)
Internal validation cohort	LODDS-nomogram	0.772	0.810 (0.755-0.866)
	LNR-nomogram			0.79	0.803 (0.748-0.859)	0.784	0.824 (0.770-0.877)
	AJCC stage	0.750	0.782 (0.728-0.836)	0.76	0.767 (0.708-0.826)	0.769	0.803 (0.749-0.856)
Abbreviations: LODDS: log ((the number of PLNs +0.5)/ (the number of negative nodes +0.5)); LNR: the lymph node ratio; AJCC, traditional American Joint Committee on Cancer; C-index, Harrell Consistency Index; AUC, Area Under the Curve; OS, overall survival; CSS, cancer-specific survival.
